# Supplementary material for: Contributing Factors and Induced Outcomes of Psychological Stress Response in Stroke Survivors: A Systematic Review
Source: Front Neurol. 2022 Jun 22;13:843055. doi: 10.3389/fneur.2022.843055 (PMC9257184; doi:10.3389/fneur.2022.843055)
Supplement: Supplementary file 3 [file Table_3.XLSX]

## Sheet: Sheet1
	Different types and Measurement methods of Psychological stress after Stroke and its Pre-morbid Predicting Factors
Number	First Author, Year published, Title of Article, Journal	Type of Study/ Study Design	Study Purposes	Setting	Sample characteristics (Number, Age, Sex, Time since diagnosis, Disease type)	Types of Psychological Stress	Psychological Stress Measurement/ Scales (Specifiy psychometric validation)	Secondary Outcome Measurement/ Scales	Characteristics related to Psychological Stress reported in results section	Main conclusions related to Psychological Stress reported in articles
1	dos Santos EB, (2018) Changes and predictors of psychological stress among elderly stroke survivors 6 months after hospital discharge. Stress Heal 34:359–366	A longitudinal survey, quantitative	Analyse the changes in psychological stress and identify its basal predictors among elderly stroke survivors after 6 months following discharge from hospital to home directly, rather than to a rehabilitation facility.	The emergency room of a public hospital in Brasília, the capital of Brazil	N= 50 Age: 70.3±7.6 Sex: male= 25, female= 25 Time since diagnosis: within 6 months after onset Disease type: Ischemic= 48, Hemorrhagic= 2	Perceived psychological stress	the Perceived Stress Scale - 10 items (PSS‐10)	Geriatric Depression Scale—15 items (GDS‐15) National Institute of Health Stroke Scale GDS‐15 Functional Independence Measure	Neither the sociodemographic variables (gender, age, income, and schooling) nor “number of co‐morbidities” or “participation in rehabilitation” at T1 were related to PSS—10 at T3. Survivors with caregiver support at T1 had higher stress levels at T3 than those without caregivers (p = .02). PSS‐10 at T3 correlated with FIM (T1: r = -.65, p < .001), NIHSS (T1: r = .6, p < .001), and GDS‐15 (T1: r =…	1.The psychological stress of elderly stroke survivors was at its highest immediately upon returning home, decreasing over the next 6 months. Depression and lower functional independence observed 2 weeks after discharge predicted a greater level of psychological stress at 6 months following discharge. 2.The type of relationship established between the caregiver and the survivor has the effect of …
2	Cornelius T, (2021) Effect of cohabiting partners on the development of posttraumatic stress symptoms after emergency department visits for stroke and transient ischemic attack. Soc Sci Med 281:114088	A cohort survey, quantitative	The present study tested whether having a cohabiting partner modified the association between patients’ early perceptions of threat (e.g., feeling vulnerable, helpless) and longer-term posttraumatic stress symptoms (PTSS).	The NewYork Presbyterian Hospital (NYPH) ED	N= 328 Age: 61.43±15.43 Sex: male= 171, female= 157 Time since diagnosis: over 1 month after onset Disease type: Ischemic, TIA= 328	Post-traumatic stress disorder (PTSD)	Acute Stress Disorder Scale - 19 items (ASDS) Post-traumatic stress disorder (PTSD) checklist for DSM-5 (PCL-5)	Seven-item ED Threat Perceptions questionnaire	In the first model, as hypothesized, ED threat perceptions was positively associated with PTSS occurring at least one month later, B = 0.42, 95% CI [0.18, 0.65], p < .001; cohabiting with a partner was not, B = -0.33, 95% CI [-1.10, 0.44], p = .40. The interaction between ED threat perceptions and cohabiting with a partner was not significant, B = 0.26, 95% CI [-0.18, 0.70], p = .25.	1.ED threat perceptions were positively associated with early PTSS only for patients with a cohabiting partner. For patients who do not initially experience a stroke/TIA event as threatening, cohabiting partners may help patients maintain psychological equanimity.
3	Gandolfi M, (2021) Health-related quality of life and psychological features in post-stroke patients with chronic pain: A cross-sectional study in the neuro-rehabilitation context of care. Int J Environ Res Public Health 18:1–15	A cross-sectional survey, quantitative	This study aims at exploring disability , health-related quality of life (HrQoL), psychological distress, and psychological features in post-stroke patients with chronic pain.	The Neurorehabilitation Unit and the Clinical Psychology Unit of the V erona University Hospital (Verona, Italy)	N= 50 Age: 63.96±9.59 Sex: male= 25, female= 25 Time since diagnosis: over 3 month after onset Disease type: Ischemic= 36, Hemorrhagic= 10, both= 2	Perceived psychological stress	The Symptom Checklist-90 scale (SCL-90-R)	General Self-Efficacy (GSE) scale Brief Pain Inventory (BPI) scale Stroke Impact Scale (SIS)	Patients with chronic pain reported significantly higher GSI scores (p = 0.001) compared to patients without pain, indicating a higher level of psychological distress. In particular, 10 (40%) stroke survivors with chronic pain and three (12%) without pain obtained a GSI score > 0.57, which is considered a cut-off for the presence of psychological distress [28,45,46]. The group with chronic pain r…	1.This was also highlighted by the fact that the patients with pain reported higher psychological distress, as measured by the SCL-90, than the patients without pain, with a severity that was significantly correlated to higher self-reported disability in the overall SIS score, and some single domains. 2.The evaluation of specific clinical and psychological needs is unmet in post-stroke patients w…
4	Garton A LA, (2020) Incidence and predictors of post-traumatic stress symptoms in a cohort of patients with intracerebral hemorrhage. Clin Neurol Neurosurg 190:105657	A cohort survey, quantitative	Examine the incidence and predictors of PTSD symptoms in a cohort of patients with ICH.	Columbia University Medical Center (CUMC) Neurological ICU (NICU)	N= 108 Age: 57.10±16.23 Sex: male= 54, female= 54 Time since diagnosis: over 3 months after onset Disease type: Hemorrhagic= 108	Post-traumatic stress disorder (PTSD)	Post-traumatic stress disorder (PTSD) checklist - 17 items (PCL-17)	Telephone Interview for Cognitive Status (TICS) modified Rankin Scale (mRS) Telephone Interview for Cognitive Status	The incidence of novel stress symptoms following ICH was approximately 6.5%. Age was negatively associated with PTSD symptoms with only trend-level significance (3 months: OR = 0.83, p = 0.087; 6 months: OR = 0.70, p = 0.015; 12 months: OR = 0.88, p = 0.087). Gender did not affect PTSD symptom development, (t= 1.34, p = 0.18). Pre-morbid functioning, initial stroke prognosis, total number of comp…	1.Younger age conferred vulnerability to stress disorder development following a stroke, or more specifically, intracerebral hemorrhage. 2.Demographic factors, hospital course factors, stroke severity, and pre-morbid functioning did not appear to predict stress symptoms at follow-up, despite being tightly linked to functional outcomes.
5	dos Santos EB, (2015) Perceived stress in elderly stroke survivors after hospital discharge to home. Rev da Esc Enferm 49:797–803	A cross-sectional survey, quantitative	To evaluate the relationship between perceived stress and comorbidities, neurological deficit, functional independence and depressive symptoms of stroke survivors after hospital discharge.	Emergency Unit of the Clinics Hospital of Ribeirao Preto Medical School (HCFMRP-USP)	N= 90 Age: 71.2±8.4 Sex: male= 39, female= 51 Time since diagnosis: 7–30 days after onset Disease type: Ischemic= 83, Hemorrhagic= 7	Perceived psychological stress	the Perceived Stress Scale - 10 items (PSS-10)	Geriatric Depression Scale (GDS15) National Institutes of Health Stroke Scale instrument Functional Independence Measure instrument	There was no difference between the means of the PSS-10 with respect to gender (p = 0.134) and residence status (p = 0.08). There was also no relationship between age and perceived stress (r = -0.02, p = 0.85). The difference between the mean of the PSS-10 survivors with and without a caregiver was 8.13 (p <0.001). There was no relationship between the number of comorbidities and perceived stress…	1.Stress causes depression, for the elderly stroke survivors, stress would be a risk factor for depression in addition to the age factor. 2. The perceived stress in elderly stroke survivors after hospital discharge is correlated with depressive symptoms and functional independence as higher stress level of stroke survivors is related to lower functional independence and to as many depressive symp…
6	Almhdawi KA, (2021) Post-stroke depression, anxiety, and stress symptoms and their associated factors: A cross-sectional study. Neuropsychol Rehabil 31:1091–1104	A cross-sectional survey, quantitative	To explore levels of depression, anxiety, and stress symptoms and identified their predictors among Jordanian individuals with stroke.	Jordan	N= 153 Age: 55.8±10.84 Sex: male= 88, female= 65 Time since diagnosis: over 4 month after onset Disease type: stroke= 153	Perceived psychological stress	Depression Anxiety Stress Scale - 21 items (DASS-21)	Montreal Cognitive Assessment (MoCA) Fugl-Meyer assessment (UEFM) Modified Ashworth scale	The identified factors significantly associated with post-stroke mental health symptoms included SF-12 Mental Composite Score, grip strength, discon- tinuation of rehabilitation services, poor sleep, gender, and self-reported physical diseases other than stroke.	1.The mental component of HRQoL and grip strength was significantly and negatively associated with symptoms of PSD, PSA, and PSS. Discontinuation of rehabilitation services and having comorbidities were significantly positively associated with developing PSD and PSS symptoms. 2.Participants who got fewer sleep hours during the day and night were at a higher likelihood of developing post-stroke me…
7	Jiang C (2020) Posttraumatic stress disorder after a first-ever intracerebral hemorrhage in the Chinese population: A pilot study. Appl Neuropsychol 27:1–8	A cohort survey, quantitative	To reveal the prevalence, associated risk factors, and long-term outcomes of Posttraumatic stress disorder (PTSD) in patients after intracerebral hemorrhage (ICH).	The hospital in China	N= 64 Age: 56±9 Sex: male= 40, female= 24 Time since diagnosis: at 3 months and 12 months after onset Disease type: Hemorrhagic= 64	Post-traumatic stress disorder (PTSD)	Impact of Event Scale-Revised - 22 items (IES-R)	Hospital Anxiety and Depression scale (HAD) Stroke-Specific Quality of Life Scale version 2 (SS-QoL-12) brief COPE Inventory	Compared with patients without PTSD, patients with PTSD were more likely to be female (67% vs. 29%, p ¼ 0.01), and had significantly higher rates of receiving MIS (47% vs. 18%, p ¼ 0.04). The rate of having a religion was lower in patients with PTSD than those without PTSD (0% vs. 18.4%, p ¼ 0.08), but statistical significance was not reached. Social factors including family status, income, and e…	1.According to the newly DSM-5 standard, our work showed a PTSD prevalence of 23.4% at 3 months after ICH ictus. The demographic characteristics associated with PTSD were female, physical disability and MIS. Patients with PTSD scored higher in scales of IES-R, mRS, HAD, brief COPE inventory, and SS-QoL-12. All PTSD occurred within 3 months, and 43% of patients with PTSD recovered at 12 months. 2.…
8	Ostwald SK, (2008) Predictors of functional independence and stress level of stroke survivors at discharge from inpatient rehabilitation. J Cardiovasc Nurs 23:371–377	A cross-sectional survey, quantitative	The purpose of this study was to identify predictors of functional independence and stress among stroke survivors immediately after discharge from inpatient rehabilitation.	Rehabilitation units at 5 hospital systems within the Texas Medical Center	N= 97 Age: 66.4±8.9 Sex: male= 74, female= 23 Time since diagnosis: within 12 months after onset Disease type: stroke= 97	Perceived psychological stress	the Perceived Stress Scale - 10 items (PSS-10)	Geriatric Depression Scale (GDS15) National Institutes of Health Stroke Scale instrument Functional Independence Measure instrument Stroke Impact Scale (SIS)	Higher perceived stress was associated with worse cognitive function (cognitive FIM), more depressive symptoms, more negative emotions, poor memory, and more difficulty communicating with others, aspects of stroke-related quality of life.	1.The predictors of stress, in addition to poorer function, were depression and emotional distress. 2.Although there is considerable overlap in the items on the depression scale (GDS-15) and the emotion subscale of the SIS, they were independent predictors of stress.
9	Shen Huafang, (2019) Changes of psychological stress and predictive factors in elderly patients with stroke after 6 months of discharge from rehabilitation. Chin J Prac Nurs 35:1330-1333	A longitudinal survey, quantitative	To study the changes and predictors of psychological stress in elderly patients with acute stroke after 6 months of discharge.	Department of Rehabilitation, Shanghai Fifth Rehabilitation Hospital	N= 75 Age: 70.2±7.7 Sex: male= 37, female= 38 Time since diagnosis: within 6 months after onset Disease type: stroke= 75	Perceived psychological stress	the Perceived Stress Scale - 10 items (PSS-10)	Healthy stroke volume scale Functional independent measurement scale-18 Depression Scale -15	There were statistically significant differences between 2 weeks and 3 months and between 2 weeks and 6 months (95%CI 1.56 to 7.20 3.24 to 8.50, P<0.05), and there was no significant difference between 3 and 6 months of perceived stress scale score (95%CI -0.32-3.57,P<0.05)	1.The patients had severe psychological stress within 2 weeks after rehabilitation treatment. 2.The psychological stress score and depression score of acute stroke patients decreased significantly after 3 months of rehabilitation compared with within 2 weeks after rehabilitation. 3.Depression scale score was an independent factor of psychological stress.
10	RUAN Wei, (2018) Correlation between psychological resilience and post-traumatic stress disorder in rehabilitation stage of stroke patients. JOURNAL OF INTERNATIONAL PSYCHIATRY 45:550-552	A cross-sectional survey, quantitative	To analyze the correlation between psychological resilience and post-traumatic stress disorder（PTSD）in rehabilitation stage of stroke patients	Department of Neurology, Beijing Jishuitan Hospital	N= 124 Age: 54.65±1.62 Sex: male= 69, female= 55 Time since diagnosis: within 12 months after onset Disease type: Ischemic= 63, Hemorrhagic= 30, TIA= 31	Post-traumatic stress disorder (PTSD)	Post-traumatic stress disorder (PTSD) checklist - 17 items (PCL-17)	Connor Davidson Resilience Scale (CD-RISC) National Institute of Health stroke scal (NIHSS)	Fortitude and optimism were negatively correlated with increased alertness of avoidance/numbness reexperience symptoms (P<0.01). There was a significant negative correlation between mental resilience and PTSD (P<0.01)	1.The incidence of PTSD was higher in patients with stroke rehabilitation, and the mental resilience of patients with poor mental resilience was negatively correlated with the severity of PTSD.
