# Supplementary material for: Contributing Factors and Induced Outcomes of Psychological Stress Response in Stroke Survivors: A Systematic Review
Source: Front Neurol. 2022 Jun 22;13:843055. doi: 10.3389/fneur.2022.843055 (PMC9257184; doi:10.3389/fneur.2022.843055)
Supplement: Supplementary file 4 [file Table_4.XLSX]

## Sheet: Sheet1
Different types and Measurement methods of Psychological stress after Stroke and its effects on the Post-morbid Outcomes
Number	First Author, Year published, Title of Article, Journal	Type of Study/ Study Design	Study Purposes	Setting	Sample characteristics (Number, Age, Sex, Time since diagnosis, Disease type)	Psychological Stress Types	Psychological Stress Measurement/ Scales (Specifiy psychometric validation)	Secondary Outcome Measurement/ Scales	Characteristics related to Psychological Stress reported in results section	Main conclusions related to Psychological Stress reported in articles
1	Juth V, (2018) Assessing acute psychological distress in the immediate aftermath of stroke. Eur J Cardiovasc Nurs 17:186–189	A cross-sectional survey, quantitative	A mixed methods approach examined early post-stroke acute stress symptoms using the post-traumatic stress disorder checklist-5 (PCL-5) and the acute stress disorder scale (ASDS), to understand how best to assess acute stress.	UC Irvine Medical Center	N= 20 Age: 68.2±14.2 Sex: male= 10, female= 10 Time since diagnosis: 2–10 days after onset Disease type: Ischemic= 16, Hemorrhagic= 3, Both= 1	Post-traumatic stress disorder (PTSD)	Acute stress disorder scale -14 items (ASDS) Post-traumatic stress disorder (PTSD) checklist for DSM-5 (PCL-5)	N/A	N/A	1.Both the ASDS and PCL-5 can be feasibly administered to patients during the initial days following a new, mild stroke. 2.The ASDS had advantages over the PCL-5. 3.The missing data and greater difficulty concentrating that was observed during the PCL interview.
2	Stein LA, (2018) Association between anxiety, depression, and post-traumatic stress disorder and outcomes after ischemic stroke. Front Neurol 9:1–9	A cross-sectional survey, quantitative	To determine the overlap between anxiety, depression, and PTSD in patients after stroke and to determine the association between these disorders and quality of life, functional status, healthcare utilization, and return to work.	Comprehensive Stroke Center at the Hospital of the University of Pennsylvania	N= 55 Age: 63±12 Sex: male= 32, female= 23 Time since diagnosis: 6-12 months after onset Disease type: Ischemic= 55	Post-traumatic stress disorder (PTSD)	Post-traumatic stress disorder (PTSD) checklist - 17 items (PCL-17)	Hospital Anxiety and Depression scale (HADS) Stanford Healthcare Utilization Survey modified Rankin scale (mRS) EuroQOL EQ-5D National Institutes of Health Stroke Scale score (NIHSS)	N/A	1.Anxiety, depression, and PTSD are common after stroke, have a high degree of co-occurrence, and are associated with worse outcomes, including quality of life and functional status. 2.Return to work was significantly less prevalent in the subjects that had anxiety, depression, and/or PTSD vs. those without these conditions.
3	Müller HHO, (2021) Occurence of Post-Traumatic Stress Symptoms, Anxiety and Depression in the Acute Phase of Transient Ischemic Attack and Stroke. Psychiatr Q 92:905–915	A cross-sectional survey, quantitative	The current prospective study sought to explore levels of depression and anxiety, PTSD-like symptoms, quality of life, and coping style with standardized questionnaires within the first 5 days after TIA or stroke.	The Stroke Unit / Intermediate Care Unit of Klinikum Forchheim - Fränkische Schweiz gGmbH	N= 53 Age: 70±11.8 Sex: male= 25, female= 27 Time since diagnosis: within 5 days after onset Disease type: Ischemic= 20, TIA= 33	Post-traumatic stress disorder (PTSD)	Primary Care-PTSD Screen -4 items (PC-PTSD)	Hospital Anxiety and Depression Scale (HADS) Short Form (SF)-12 questionaiere Brief COPE Inventory (COPE)	2 of 33 TIA patients and 2 of 20 stroke patients had more than 2 points in the PC-PTSD (p= 0.646)	1.Within the first five days after patients having experienced a TIA or stroke PTSDlike, anxious and depressive symptoms are more common than in the general population. 2.We have not found consistent correlations between the NIHSS, i.e., a marker of severity of disability in patients with acute stroke, and the psychometric findings, e.g., HADS, MCS, PCS, active coping style and dysfunctional copi…
4	Gyawali P, (2020) Opposing Associations of Stress and Resilience With Functional Outcomes in Stroke Survivors in the Chronic Phase of Stroke: A Cross-Sectional Study. Front Neurol 11:1–12	A cross-sectional survey, quantitative	The purpose ofthis study was toconsiderthe relationships betweenstress and resilience with functional outcomes in long-term survivors of stroke.	The Hunter Medical Research Institute (HMRI)	N= 70 Age: 61.9±13.8 Sex: male= 38, female= 32 Time since diagnosis: over 5 months after onset Disease type: Ischemic= 41, Hemorrhagic= 26, unknown= 3	Perceived psychological stress	the Perceived Stress Scale - 10 items (PSS-10) Biological markers: blood cortisol and co-peptin	Brief Resiliency Scale (BRS) Connor-Davidson Resilience Scale (CD-RISC) Stroke Impact Scale (SIS)	Stroke survivors reported statistically significantly greater perceived stress than age-matched controls. Serum cortisol was statistically significantly lower in stroke survivors than in control participants. Stroke survivors reported statistically significantly lower resilience (BRS) than controls. There was no statistically significant difference between stroke survivors and controls for serum …	1.Stroke survivors in the chronic phase of stroke recovery reported higher levels of perceived stress, and lower levels of resilience, than age-matched controls. 2.Perceived stress was negatively associated with stroke outcomes across cognitive and emotional domains, and that this relationship existed regardless of time post-stroke. 3.Resilience was positively associated with stroke outcomes.
5	Guo LN, (2018) Perceived stress and depression amongst older stroke patients: Sense of coherence as a mediator? Arch Gerontol Geriatr 79:164–170	A cross-sectional survey, quantitative	This study aimed to explore the relationship between perceived stress, sense of coherence, and depression among older stroke patients.	Six large general hospitals in Henan Province	N= 2907 Age: 68.64±6.83 Sex: male= 1416, female= 1491 Time since diagnosis: 7–30 days after onset Disease type: stroke= 2907	Perceived psychological stress	the Perceived Stress Scale - 10 items (PSS-10)	Center for Epidemiologic Studies Depression Scale (CES-D) Sense of Coherence (SOC) scale	N/A	1.Perceived stress was negatively and significantly associated with Sense of Coherence; Sense of Coherence was negatively and significantly associated with depression; and perceived stress were significantly and positively associated with depression. 2.Sense of Coherence is the mediating variable between perceived stress and depression and may causes the negative influence of perceived stress on …
6	Laures-Gore JS, (2013) Perceived stress and depression in left and right hemisphere post-stroke patients. Neuropsychol Rehabil 23:783–797	A cohort survey, quantitative	The purpose of the current study is to determine whether or not perceived stress and depressive symptoms are associated in a sample of left hemisphere (LH) and right hemisphere (RH) stroke patients.	Area speech–language pathology departments	N= 31 Age: LH= 55.7±9.1, RH= 58.5±5.4 Sex: male= 16, female= 15 Time since diagnosis: 1-5 months after onset Disease type: stroke= 31	Perceived psychological stress	the Perceived Stress Scale - 10 items (PSS-10)	Community Stroke Aphasic Depression Questionnaire-10 Scandavian Stroke Scale (SSS) Mini Inventory of Right Brain Injury-2 (MIRBI-2)	1.No significant differences were found between LH and RH groups in age of participants (t ¼ –.86, p ¼ .77) or months post-onset at study enrolment (t ¼ .11, p ¼ .83). 2.Overall, there was a strong positive correlation between PSS and SADQ scores, r(30) ¼ .62, p , .001, suggesting that across participants, higher perceived stress is associated with more severe depressive symptoms. However, no ass…	1.Perceived stress and depressive symptoms were significantly correlated for both stroke groups. 2.Neurological functioning was not correlated with either depressive symptoms or perceived stress in either stroke group. 3.While perceived stress and depressive symptoms are associated in the present sample as a whole, the trend towards more depressive symptoms over time and a split between LH and RH…
7	Ian M Kronish, (2012) Post-Traumatic Stress Disorder and Adherence to Medications in Survivors of Strokes and Transient Ischemic Attacks. Stroke 43:2192–2197	A cross-sectional survey, quantitative	Posttraumatic stress disorder (PTSD) can be a consequence of acute medical events and has been associated with nonadherence to medications. We tested whether increased concerns about medications could explain the association between PTSD and nonadherence to medication in stroke survivors.	An academic medical center, a federally funded neighborhood health center, and the Visiting Nurse Service of New York	N= 95 Age: 57.2±8.5 Sex: male= 30, female= 65 Time since diagnosis: within 5 years after onset Disease type: Ischemic, TIA= 95	Post-traumatic stress disorder (PTSD)	Post-traumatic stress disorder (PTSD) checklist - 17 items (PCL-17)	8-item Morisky Medication Adherence Questionnaire Patient Health Questionnaire-8 (PHQ-8)	Those with PTSD were younger and were more likely to be women, minorities (Black and Hispanic), low-income, unmarried, and unable to work. Participants with PTSD also had a higher Charlson comorbidity score and higher stroke-related disability as measured by the modified Rankin. In addition, participants with PTSD were more likely to have elevated depressive symptoms (PHQ-8>= 10) than those witho…	1.Although PTSD symptoms were related to slightly stronger beliefs in the necessity of medications, the perceived necessity of medications did not appear to affect adherence to medication in stroke survivors with PTSD. 2.Concerns about medications account for a significant proportion of the relationship between PTSD and nonadherence to medication in stroke survivors. 3.Not only is PTSD common aft…
8	Wang Aixia, (2018) Mediating effects of sense of coherence between mental stress and depression in stroke patients. Chin J Mod Nurs 24:2118-2122	A cross-sectional survey, quantitative	To analyze the mediating effects of the sense of coherence between mental stress and depression in stroke patients， and to offer guidance and assistance to reducing mental stress and depression and improving mental health in stroke patients	Department of Neurology of a ClassⅢ Grade A hospital in Zhengzhou	N= 468 Age: 67.36±9.79 Sex: male= 241, female= 227 Time since diagnosis: within 1 month after onset Disease type: stroke= 468	Perceived psychological stress	the Perceived Stress Scale - 14 items (PSS-14)	Sense of Coherence (SOC-13) The Center for Epidemiological Studies Depression Scale (CES-D)	Psychological agreement was negatively correlated with psychological stress (R =-0.47,P<0.01), and there was negative correlation among all dimensions (r=-0.33~-0.47; P<0.01) Psychological stress was positively correlated with depression (R =0.52,P<0.01), and all dimensions were positively correlated (r=0.36~0.54,P<0.01)	1.The more severe the psychological pressure of the patients, the greater the possibility of suffering from depression and the more severe the symptoms of depression, while the higher the sense of psychological coherence, the less likely to suffer from depression, and the milder the symptoms of depression. 2.Persistent stressors can easily affect physical and mental health and develop into depres…
